# Supplementary material for: Epilobium Species: From Optimization of the Extraction Process to Evaluation of Biological Properties
Source: Antioxidants (Basel). 2022 Dec 30;12(1):91. doi: 10.3390/antiox12010091 (PMC9854965; doi:10.3390/antiox12010091)
Supplement: Supplementary file 1 [file antioxidants-12-00091-s001.zip]

Archive with 1 entries (1 files):
- antioxidants-2089177-supplementary.pdf
